# Supplementary material for: Quantitative analyses of factors related to anxiety and depression in patients with retinitis pigmentosa
Source: PLoS One. 2018 Apr 23;13(4):e0195983. doi: 10.1371/journal.pone.0195983 (PMC5912752; doi:10.1371/journal.pone.0195983)
Supplement: S1 Raw Data — (XLSX) [file pone.0195983.s001.xlsx]

## Sheet: Sheet1
Case No	Sex	Age	log R	log L	BCVA	WCVA	ＦＡＳ	VFSR	VFSL	FFS	ＦＶＳ	0-within a year	0-yes	０-living alone	0-yes	0-yes	0-yes	0-yes	0-menber	anxiety	depression	general health	general vision	vision near	vision far	social life	role limitation	dependency	color vision	peripheral vision	mental health	Ave
	Sex	Age	log R	log L	BCVA	WCVA	ＦＡＳ	VFSR	VFSL	FFS	ＦＶＳ	RP diagnosis	serious disease	living	death of close parson	person to consult	job	LV	JRPS	anxiety	depression	GH	GV	ＮＶ	DV	SF	RL	DP	CV	PV	MH	VFQ25Ave
1	0	69	0.52	0.3	0.3	0.52	83	0	6	5	4	1	1	1	0	0	1	0	0	14	17	25	40	8.33	16.67	25	0	8.33	25	25	25	19.833
2	1	71	0.4	2	0.4	2	64	23	21	26	16	1	1	1	1	0	1	0	1	15	14	0	20	25	16.7	12.5	25	25	25	25	18.8	19.3
3	1	73	0	-0.08	-0.08	0	99	51	53	53	55	1	1	1	1	0	1	0	1	6	6	0	20	41.67	41.67	37.5	50	58.33	0	25	50	32.417
4	1	47	1.52	1.52	1.52	1.52	24	56	60	62	15	1	1	1	1	0	0	0	1	17	10	50	40	33.33	33.33	37.5	50	75	75	50	0	44.416
5	1	59	2	1.7	1.7	2	12	2	2	3	0	1	1	1	0	0	1	0	1	1	5	50	20	50	33.33	50	50	66.67	75	25	37.5	45.75
6	1	86	0.52	0.7	0.52	0.7	72	30	26	29	21	1	0	0	1	0	1	0	1	8	11	25	40	16.67	16.67	25	50	0	25	25	12.5	23.584
7	0	88	1.7	1.7	1.7	1.7	15	34	32	34	5	1	1	0	0	0	1	0	1	5	6	75	40	16.67	33.33	25	12.5	8.33	25	25	18.8	27.963
8	0	39	0.22	0.52	0.22	0.52	86	13	13	14	12	1	1	1	1	0	0	0	1	5	8	50	40	33.33	58.33	50	50	41.67	75	25	18.8	44.213
9	0	62	0.82	0.52	0.52	0.82	71	25	35	33	23	1	1	1	0	0	1	0	1	5	7	25	40	25	33.3	12.5	50	33.3	25	25	6.25	27.535
10	1	38	0.52	0.7	0.52	0.7	72	13	10	12	9	1	1	1	1	0	1	0	1	5	10	25	40	58.33	41.67	50	25	33.33	50	50	37.5	41.083
11	0	72	1.3	1.4	1.3	1.4	34	3	0	2	1	1	1	1	1	0	1	0	1	8	4	75	40	33.33	25	25	50	50	25	25	18.8	36.713
12	0	62	0.7	0.7	0.7	0.7	65	37	34	37	24	1	1	1	1	0	1	0	1	3	6	25	60	66.67	50	37.5	25	33.33	75	25	12.5	41
13	1	80	2.9	0.82	0.82	2.9	47	19	0	15	7	1	0	1	1	0	1	0	1	0	8	50	80	12.5	50	12.5	100	58.33	75	25	37.5	50.083
14	0	72	1	1.52	1	1.52	45	43	33	41	18	1	1	0	1	0	1	0	1	7	7	50	40	50	50	50	75	50	75	25	12.5	47.75
15	0	81	2.8	0.1	0.1	2.8	76	2	54	44	33	1	1	0	1	0	1	0	1	4	6	50	40	0	33.33	12.5	50	33.33	75	25	12.5	33.166
16	0	75	0.3	0.15	0.15	0.3	91	71	73	81	74	1	1	1	0	0	1	0	1	11	0	100	60	66.67	58.33	58.3	75	91.7	100	50	81.3	74.13
17	0	62	2	2.6	2	2.6	0	0	0	0	0	1	1	0	1	0	1	0	1	16	12	25	40	16.67	25	25	37.5	25	25	25	31.3	27.547
18	1	62	0.7	0.22	0.22	0.7	84	31	30	31	26	1	1	1	0	0	1	0	1	5	6	50	40	25	33.33	37.5	25	58.33	25	25	25	34.416
19	0	55	0.52	0.3	0.3	0.52	83	70	66	75	62	1	1	1	1	0	1	0	0	10	6	25	40	8.33	25	37.5	37.5	0	0	25	37.5	23.583
20	1	75	0.05	0	0	0.05	100	56	54	57	57	1	0	1	1	0	0	0	1	0	3	50	60	75	75	62.5	75	75	75	50	68.8	66.63
21	0	64	0.82	1.3	0.82	1.3	54	20	17	21	11	1	1	1	1	0	1	0	0	2	3	50	40	50	41.67	50	50	50	50	25	41.7	44.837
22	1	52	1.52	1	1	1.52	45	58	61	65	29	1	1	1	1	0	0	0	1	8	10	25	0	37.5	41.7	50	50	50	25	50	18.8	34.8
23	0	78	1.4	1	1	1.4	46	40	38	40	19	1	1	1	1	0	1	0	1	7	5	50	40	8.3	25	25	62.5	8.3	75	25	37.5	35.66
24	0	74	0.15	-0.08	-0.08	0.15	102	56	62	62	63	1	0	1	1	0	1	1	1	10	7	0	40	75	41.8	75	75	75	75	75	50	58.18
25	1	72	2.7	0.4	0.4	2.7	64	13	9	12	8	1	1	1	0	0	1	0	1	1	6	50	40	16.7	25	37.5	25	33.3	25	25	56.3	33.38
26	0	40	0.15	0.15	0.15	0.15	92	44	43	47	44	1	1	1	1	0	0	0	1	9	9	75	40	91.7	41.7	62.5	50	50	100	25	0	53.59
27	1	90	0.52	0.82	0.52	0.82	71	44	44	45	32	1	0	1	1	0	1	0	1	2	4	50	40	66.7	58.3	50	25	16.7	50	50	12.5	41.92
28	0	77	2.7	2.7	2.7	2.7	0	11	8	12	0	1	1	1	1	0	1	0	1	9	16	50	20	0	8.33	25	12.5	8.3	0	25	0	11.0144
29	0	74	0.15	0.15	0.15	0.15	92	55	56	56	52	1	0	1	1	0	0	1	1	1	5	50	40	75	66.7	50	62.5	50	75	50	0	52.1333
30	0	89	2	1	1	2	40	18	36	33	13	1	0	1	0	0	1	0	1	15	19	50	20	8.33	0	0	0	0	25	0	12.5	7.31444
31	0	77	0	0	0	0	100	58	57	60	59	1	1	1	1	0	0	0	1	4	3	50	80	75	66.7	75	75	75	75	75	56.2	72.5444
32	0	57	0.82	0.4	0.4	0.82	76	35	37	40	30	1	1	1	0	0	0	0	1	6	6	50	40	41.7	41.7	50	50	33.3	50	50	12.5	41.0222
33	1	75	1.7	1.4	1.4	1.7	27	42	56	61	17	1	1	1	1	0	1	0	1	3	4	50	40	41.7	25	37.5	37.5	41.7	75	25	66.7	43.3444
34	0	60	1.3	1.4	1.3	1.4	34	48	57	56	19	1	1	1	1	0	0	0	1	5	3	50	40	25	41.7	62.5	62.5	33.3	100	50	37.5	50.2778
35	1	79	0.1	2.8	0.1	2.8	76	41	0	33	25	1	0	1	1	0	1	0	1	3	4	25	60	16.7	66.7	62.5	62.5	66.7	75	25	50	53.9
36	1	59	0	0	0	0	100	73	74	82	82	1	0	1	1	0	0	0	1	12	9	25	60	58.3	75	62.5	50	66.7	50	50	50	58.0556
37	0	65	0.1	0	0	0.1	99	40	41	41	40	1	1	0	0	0	0	0	1	13	6	25	40	75	66.7	75	75	75	100	75	75	72.9667
38	1	54	0.22	0.22	0.22	0.22	89	98	104	104	91	0	1	1	1	0	0	1	1	5	2	50	40	41.7	58.3	75	62.5	91.7	75	50	50	60.4667
39	0	72	1	0.82	0.82	1	52	47	44	47	24	1	1	1	1	0	1	1	1	9	6	50	20	16.7	25	25	25	33.3	25	25	6.25	22.3611
40	0	78	0.52	0.3	0.3	0.52	83	43	41	44	37	1	1	1	0	0	1	0	1	5	3	50	60	25	25	25	50	50	50	25	50	40
41	1	65	0.1	0	0	0.1	99	31	46	44	43	1	1	1	1	0	1	1	1	5	5	75	80	75	58.3	75	75	83.3	75	25	68.8	68.3778
42	0	53	-0.08	-0.18	-0.18	-0.08	100	56	66	66	72	1	1	1	0	0	0	1	0	9	6	25	60	75	58.3	62.5	62.5	41.7	100	25	50	59.4444
43	1	39	1.3	1.4	1.3	1.4	34	8	5	10	4	1	1	1	1	0	1	1	1	6	8	50	20	25	25	25	25	16.7	25	25	25	23.5222
44	1	69	2.8	2.8	2.8	2.8	0	0	0	0	0	1	1	1	1	0	0	0	1	2	2	50	0	8.33	25	12.5	75	83.3	50	25	37.5	35.1811
45	0	48	-0.08	-0.08	-0.08	-0.08	100	1	52	42	44	1	1	1	1	0	0	0	1	9	5	75	60	83.3	66.7	75	100	91.7	100	50	68.8	77.2778
46	1	66	0	1.7	0	1.7	100	59	50	59	61	1	1	1	0	1	0	0	0	11	2	50	60	58.3	83.3	100	100	100	100	100	81.3	86.9889
47	0	27	0.15	0.15	0.15	0.15	92	48	50	50	46	1	1	0	1	0	0	1	1	7	2	75	60	83.3	75	75	75	66.7	100	50	56.3	71.2556
48	1	72	0.82	1	0.82	1	57	5	4	7	4	1	1	1	1	0	1	0	0	12	11	50	20	0	16.7	12.5	25	25	25	25	18.8	18.6667
49	0	46	0.52	0.4	0.4	0.52	79	40	39	41	32	1	1	1	1	0	1	0	1	9	9	25	40	50	41.7	62.5	50	33.3	50	50	50	47.5
50	0	84	0	0	0	0	100	28	42	39	39	1	1	1	1	0	0	0	1	3	6	50	40	33.3	25	37.5	37.5	50	75	25	31.3	39.4
51	0	64	1	1.05	1	1.05	50	11	12	14	7	1	1	1	0	0	1	0	0	7	11	50	20	25	33.3	37.5	50	33.3	25	50	12.5	31.8444
52	1	56	0.22	0.1	0.1	0.22	94	45	53	53	47	1	1	1	1	0	1	1	1	4	6	75	60	75	75	75	75	75	75	75	37.5	69.1667
53	1	72	2.7	2.7	2.7	2.7	0	0	0	0	0	1	1	1	1	0	1	1	1	7	12	50	20	8.33	16.7	12.5	75	8.33	25	25	18.8	23.2956
54	0	59	2.7	0.3	0.3	2.7	68	40	0	40	22	1	1	1	0	0	0	1	1	10	9	50	60	50	41.7	62.5	50	91.7	100	50	18.8	58.3
55	1	48	1	1	1	1	50	43	42	51	26	1	1	0	1	0	1	0	1	9	8	25	40	16.7	50	37.5	50	41.7	75	25	25	40.1
56	0	71	0.52	1.22	0.52	1.22	67	42	41	50	33	1	1	1	1	0	1	0	1	10	10	0	40	16.7	16.7	25	50	33.3	25	75	31.3	34.7778
58	0	77	0.15	0.4	0.15	0.4	90	56	55	58	52	1	0	0	0	0	1	1	0	4	6	75	40	25	33.3	37.5	12.5	83.3	75	25	25	39.6222
59	1	80	0.3	1	0.3	1	78	43	18	37	29	1	1	0	1	0	0	1	1	4	7	50	60	75	58.3	75	62.5	71.7	75	75	68.8	69.0333
60	0	79	1.7	1.52	1.52	1.7	22	49	54	58	13	1	0	0	0	0	1	0	1	1	4	25	20	16.7	8.3	12.5	75	33.3	75	25	18.8	31.6222
61	0	57	0.7	0.82	0.7	0.82	64	4	3	6	4	1	1	1	1	0	1	1	1	10	7	0	20	16.7	41.7	37.5	25	25	50	25	12.5	28.1556
62	1	42	1.4	1.5	1.4	1.5	29	32	31	37	11	1	1	1	1	0	1	0	1	2	5	50	20	0	8.3	25	37.5	25	50	25	56.3	27.4556
63	1	52	2.6	2.7	2.6	2.7	0	1	0	1	0	1	1	1	1	0	0	0	1	1	1	75	20	16.7	25	50	75	66.7	25	25	75	42.0444
64	1	43	1	1	1	1	50	23	23	25	12	1	1	1	1	0	0	0	1	6	3	50	40	33.3	33.3	50	62.5	66.7	75	25	12.5	44.2556
65	0	22	0.15	0.15	0.15	0.15	92	39	48	48	52	1	1	1	1	0	0	1	1	4	2	75	40	75	58.3	75	75	66.7	75	25	18.8	56.5333
66	1	51	0.15	0.05	0.05	0.15	97	39	46	45	43	1	1	1	0	0	0	1	1	5	3	50	40	50	58.3	62.5	62.5	66.7	100	50	37.5	58.6111
67	1	46	0.3	0.4	0.3	0.4	81	47	48	48	39	1	0	1	1	0	0	0	1	7	4	50	40	33.3	66.7	87.5	62.5	58.3	100	50	18.8	57.4556
68	0	65	0.3	0.7	0.3	0.7	81	38	39	39	31	1	1	1	1	0	1	0	0	6	3	50	80	58.3	66.7	37.5	100	41.7	100	50	31.3	62.8333
69	0	77	0.82	1.1	0.82	1.1	56	45	50	49	27	1	0	1	1	0	1	0	0	9	6	50	40	16.7	0	62.5	25	25	75	25	31.3	33.3889
70	1	50	0	0	0	0	100	44	50	49	49	1	1	1	1	0	0	0	1	8	6	50	60	75	75	75	75	83.3	100	50	62.5	72.8667
71	0	69	0	0.05	0	0.05	100	70	69	70	70	1	1	0	1	0	1	1	1	3	1	100	100	75	75	87.5	100	100	100	75	93.8	89.5889
72	1	43	0.1	0.15	0.1	0.15	95	50	46	50	47	1	1	1	1	0	0	1	1	5	4	25	40	66.7	58.3	50	62.5	75	100	75	12.5	60
73	0	77	2	1.52	1.52	2	23.9	68	71	76	15	1	1	0	0	0	1	0	1	12	9	25	40	16.7	25	25	25	41.7	25	25	6.25	25.5167
57	0	45	2	2	2	2	0	0	0	0	0	1	1	0	0	0	0	0	1	3	5	75	40	25	33.3	12.5	75	66.7	50	50	25	41.9444
74	0	44	-0.08	-0.08	-0.08	-0.08	100	67	67	75	78	1	0	1	1	0	0	1	1	9	3	50	80	91.7	83.3	87.5	75	83.3	100	50	56.3	78.5667
75	0	72	0.5	0.3	0.3	0.5	84	30	33	32	27	1	1	1	1	0	0	0	0	14	11	25	40	25	25	37.5	25	33.3	25	25	12.5	27.5889
76	0	62	0.1	0.15	0.1	0.15	95	47	45	47	44	1	1	0	0	0	0	0	0	8	4	50	40	75	66.7	62.5	62.5	75	100	50	43.8	63.9444
77	0	71	-0.08	-0.08	-0.08	-0.08	100	58	64	71	74	1	1	1	0	0	1	0	0	9	8	50	80	66.7	66.7	62.5	62.5	75	50	50	31.3	60.5222
78	1	32	-0.08	-0.08	-0.08	-0.08	100	52	55	59	62	1	1	1	1	0	0	1	1	4	6	50	60	100	83.3	87.5	100	91.7	100	75	62.5	84.4444
79	0	39	-0.08	-0.18	-0.18	-0.08	100	79	72	81	88	1	1	1	0	0	1	1	0	7	4	50	60	75	58.3	75	75	83.3	100	50	43.8	68.9333
80	0	64	0.52	0.4	0.4	0.52	79	31	25	32	25	1	1	1	1	0	1	0	1	7	5	75	40	66.7	41.7	62.5	50	50	50	25	31.3	46.3556
81	1	67	-0.18	-0.08	-0.18	-0.08	100	50	45	47	50	1	0	1	0	0	0	1	1	5	3	50	60	83.3	83.3	100	87.5	91.7	100	75	12.5	77.0333
82	1	64	-0.08	-0.08	-0.08	-0.08	100	48	45	50	52	1	1	1	0	0	0	1	1	4	8	50	40	8.3	16.7	0	37.5	41.7	25	25	31.3	25.0556
83	1	63	2.6	2.7	2.6	2.7	0	9	15	14	0	1	1	1	1	1	1	1	0	5	7	25	60	25	66.7	62.5	50	50	75	50	0	48.8
84	0	46	1	0.05	0.05	1	88	57	64	69	61	1	1	1	1	1	0	0	1	2	2	50	40	25	50	62.5	62.5	91.7	75	50	50	56.3
85	0	42	-0.18	-0.08	-0.18	-0.08	100	91	90	94	100	1	1	1	0	0	0	1	1	6	2	75	60	100	91.7	100	100	100	100	75	81.3	89.7778
86	0	39	0.05	0.05	0.05	0.05	98	23	25	28	27	1	1	1	0	0	1	1	1	8	6	50	80	91.7	58.3	50	75	41.7	100	50	18.8	62.8333
87	0	47	0.52	0.82	0.52	0.82	71	32	32	33	23	1	1	0	1	0	1	0	1	5	5	25	60	50	37.5	37.5	62.5	50	100	25	12.5	48.3333
88	1	69	1.52	2.8	1.52	2.8	19	10	0	8	2	1	0	1	0	0	1	0	1	3	9	50	20	0	16.7	37.5	0	41.7	75	50	0	26.7667
89	0	45	0.7	0.82	0.7	0.82	64	15	13	15	9	1	1	1	1	0	0	0	1	9	13	25	20	16.7	25	25	25	25	25	25	0	20.7444
90	0	75	1.05	1.22	1.05	1.22	46	21	16	21	10	1	1	0	1	0	1	1	1	3	3	75	40	33.3	41.7	25	62.5	50	100	25	62.5	48.8889
91	1	73	2	2	2	2	0	0	0	0	0	1	1	1	1	0	0	0	1	0	2	100	20	0	16.7	25	75	41.7	25	25	25	28.1556
92	0	41	0.4	1	0.4	1	74	15	10	18	13	1	1	1	1	0	1	0	1	10	7	50	40	33.3	50	37.5	50	33.3	25	25	25	35.4556
93	1	74	2.9	1.4	1.4	2.9	24	5	5	4	1	1	1	0	1	0	1	0	1	6	7	25	40	50	41.7	50	87.5	41.7	75	25	50	51.2111
94	1	48	0.52	1.7	0.52	1.7	62	31	0	25	15	1	1	1	1	0	0	0	0	8	6	50	60	8.33	41.7	50	75	66.7	75	50	37.5	51.5811
95	0	48	0.05	0	0	0.05	100	61	59	60	60	1	1	1	1	0	0	0	1	7	3	25	60	100	75	100	100	91.7	100	75	68.8	85.6111
96	1	67	1	1.3	1	1.3	47	44	1	36	17	1	1	0	1	0	1	0	1	5	7	40	40	25	25	25	50	33.3	75	25	37.5	37.3111
97	0	63	0	0.1	0	0.1	99	46	45	48	47	1	1	1	0	1	1	0	1	2	5	50	20	66.7	75	75	50	66.7	100	25	50	58.7111
98	0	69	0.15	0.22	0.15	0.22	92	50	49	51	47	1	1	1	0	0	0	1	1	2	1	75	60	100	75	87.5	100	100	100	75	87.5	87.2222
99	0	67	0.4	0.7	0.4	0.7	77	55	51	56	43	1	1	1	1	0	1	1	1	14	15	25	40	41.7	33.3	50	25	50	75	50	25	43.3333
100	0	82	0	0	0	0	100	41	45	44	44	1	1	1	1	0	1	1	1	8	5	50	40	66.7	50	37.5	50	50	75	25	12.5	45.1889
101	0	67	0.15	0.1	0.1	0.15	95	78	84	85	80	1	1	1	1	0	1	1	1	8	5	50	60	75	50	75	62.5	66.7	75	75	56.3	66.1667
102	0	65	2.8	2.7	2.7	2.8	0	0	0	0	0	1	1	1	1	0	1	1	1	4	12	50	40	25	8.3	25	62.5	41.7	25	25	12.5	29.4444
103	1	61	0.52	0.7	0.52	0.7	72	36	39	38	28	1	0	1	1	0	0	0	1	5	5	50	40	50	50	75	87.5	83.3	75	50	56.3	63.0111
104	0	61	1.52	2	1.52	2	19	30	15	27	5	1	1	1	1	0	0	0	1	5	4	50	40	0	16.7	37.5	37.5	50	50	50	25	34.0778
105	1	47	0.22	0.3	0.22	0.3	88	14	9	13	11	1	1	1	1	1	1	1	1	12	6	50	40	58.3	50	50	75	58.3	75	50	58.3	57.2111
106	1	35	0	0	0	0	100	66	70	76	76	1	1	1	10	0	0	0	1	6	4	75	40	66.7	58.3	75	62.5	100	75	75	43.8	66.2556
107	0	20	-0.08	-0.08	-0.08	-0.08	100	89	91	97	100	0	1	0	1	0	1	1	1	5	4	100	100	100	91.7	100	100	100	100	75	87.5	94.9111
108	1	64	0.52	122	0.52	1.22	67	27	4	22	15	1	1	1	1	0	0	1	1	1	3	75	40	33.3	50	50	75	50	75	75	56.3	56.0667
109	0	54	-0.08	-0.08	-0.08	-0.08	100	86	80	89	93	1	0	1	0	0	1	1	1	2	1	75	80	100	91.7	100	100	100	100	100	93.8	96.1667
110	0	28	0.05	0.1	0.05	0.1	97	58	56	58	57	0	1	1	1	0	1	1	1	10	1	75	80	83.3	75	100	87.5	100	100	100	81.3	89.6778
111	1	39	0.52	0.82	0.82	0.52	71	3	5	6	5	1	1	1	1	0	0	1	1	2	5	50	20	25	25	25	50	58.3		25	12.5	30.1
112	0	60	0.52	0.3	0.3	0.52	83	55	54	55	46	0	0	1	1	1	1	1	1	7	6	25	60	83.3	66.7	87.5	75	83.3	100	50	56.3	73.5667
